# Supplementary material for: Leptospira spp. Prevalence in Cats from Southern Italy with Evaluation of Risk Factors for Exposure and Clinical Findings in Infected Cats
Source: Pathogens. 2022 Sep 30;11(10):1129. doi: 10.3390/pathogens11101129 (PMC9609655; doi:10.3390/pathogens11101129)
Supplement: Supplementary file 1 [file pathogens-11-01129-s001.zip]

Archive with 1 entries (1 files):
- pathogens-1938740-supplementary-final version.pdf
